# Supplementary material for: Silicon-Induced Tolerance against Arsenic Toxicity by Activating Physiological, Anatomical and Biochemical Regulation in Phoenix dactylifera (Date Palm)
Source: Plants (Basel). 2022 Aug 31;11(17):2263. doi: 10.3390/plants11172263 (PMC9459973; doi:10.3390/plants11172263)
Supplement: Supplementary file 1 [file plants-11-02263-s001.zip]

Archive with 1 entries (1 files):
- plants-1859645-supplementary material.pdf
